# Supplementary material for: Evolution and Genetic Differentiation of Pleurotus tuoliensis in Xinjiang, China, Based on Population Genomics
Source: J Fungi (Basel). 2024 Jul 10;10(7):472. doi: 10.3390/jof10070472 (PMC11278092; doi:10.3390/jof10070472)
Supplement: Supplementary file 1 [file jof-10-00472-s001.zip › Supplementary Table S1.xlsx]

## Sheet: Sheet1
Supplementary Table S1 Statistics of mapping rate in 225 strains
number	#Sample	PEreads	MAPreads	MapRate	MapPEreads	MapPERate	ProperlyMap	ProperlyRate	MapDifChr	MapDifRate	Length	Insert	Coverage	DeepMean	Deep1x	Deep5x	Deep10x
1	F17	11583494	10717934	0.9253	10549312	0.9107	8472372	0.7314	1030647	0.089	149	369.8	0.8768	38.37	0.8768	0.8706	0.8662
2	C8	11999226	11062567	0.9219	10897860	0.9082	8982150	0.7486	950388	0.0792	149	283.9	0.9032	39.34	0.9032	0.8965	0.8903
3	Z14	13019712	11956342	0.9183	11790806	0.9056	9740282	0.7481	1011988	0.0777	149	272.6	0.9264	42.5	0.9264	0.9228	0.9188
4	A10	12110912	11112759	0.9176	10960182	0.905	9183310	0.7583	879959	0.0727	149	275.2	0.8978	39.7	0.8978	0.8899	0.8833
5	A3	12681836	11628696	0.917	11457768	0.9035	9510316	0.7499	965416	0.0761	149	277	0.8923	41.37	0.8923	0.8846	0.8783
6	F24	6632876	6073944	0.9157	5972486	0.9004	4710520	0.7102	626097	0.0944	149	372.6	0.8979	21.61	0.8979	0.8878	0.855
7	Z8	13997038	12780855	0.9131	12583800	0.899	10441388	0.746	1061199	0.0758	149	280.8	0.8964	45.46	0.8964	0.8888	0.8835
8	A1	13090856	11950428	0.9129	11781780	0.9	9795662	0.7483	980529	0.0749	149	273.2	0.8887	42.51	0.8887	0.8809	0.8753
9	G16	6663014	6071272	0.9112	5968992	0.8958	4736550	0.7109	611701	0.0918	149	359	0.8995	21.6	0.8995	0.8891	0.8559
10	A7	12307298	11203878	0.9103	11036166	0.8967	9114120	0.7405	951159	0.0773	149	284.2	0.8938	39.84	0.8938	0.8861	0.8796
11	C64	12369288	11246734	0.9092	11074258	0.8953	9237470	0.7468	909589	0.0735	149	278.3	0.8991	40.09	0.8991	0.8919	0.8848
12	E7	7341398	6669672	0.9085	6553638	0.8927	5201878	0.7086	670967	0.0914	149	368.1	0.8987	23.75	0.8987	0.8892	0.8646
13	F5	11634804	10569299	0.9084	10426978	0.8962	8665286	0.7448	873158	0.075	149	262.7	0.9012	37.37	0.9012	0.8948	0.8885
14	B30	9534836	8640828	0.9062	8473292	0.8887	6650890	0.6975	904153	0.0948	149	369	0.8941	30.59	0.8941	0.8864	0.8744
15	E4	8230588	7451463	0.9053	7320018	0.8894	5797914	0.7044	755644	0.0918	149	370.8	0.8965	26.53	0.8965	0.888	0.871
16	F2	14250586	12900124	0.9052	12732232	0.8935	10629818	0.7459	1036741	0.0728	149	271.1	0.8977	46.01	0.8977	0.8909	0.8863
17	G2	10064876	9106698	0.9048	8979452	0.8922	7459828	0.7412	750839	0.0746	149	291	0.8921	32.66	0.8921	0.885	0.8756
18	A15	14356260	12986142	0.9046	12790356	0.8909	10464266	0.7289	1152516	0.0803	149	292.1	0.8933	46.14	0.8933	0.8865	0.8815
19	C4	9824982	8878706	0.9037	8713380	0.8869	6814096	0.6935	943112	0.096	149	378.9	0.895	31.47	0.895	0.8883	0.8789
20	Z9	12856226	11578891	0.9006	11410648	0.8876	9436516	0.734	971848	0.0756	149	280.1	0.8881	41.24	0.8881	0.8802	0.8742
21	Z13	10621428	9564716	0.9005	9413228	0.8862	7757668	0.7304	817984	0.077	149	280.8	0.889	33.86	0.889	0.8792	0.8704
22	E29	9812676	8833775	0.9002	8683020	0.8849	6843458	0.6974	904563	0.0922	149	346.7	0.8944	31.41	0.8944	0.8878	0.8767
23	C36	8533554	7669141	0.8987	7517308	0.8809	5906478	0.6921	797990	0.0935	149	388.5	0.8982	27.27	0.8982	0.8898	0.871
24	B1	13358190	12000497	0.8984	11823898	0.8851	9729550	0.7284	1035842	0.0775	149	279.1	0.9264	42.56	0.9264	0.9229	0.9186
25	G1	11990942	10763546	0.8976	10622464	0.8859	8872870	0.74	863377	0.072	149	275	0.8933	38.52	0.8933	0.886	0.8795
26	B2	10820712	9707962	0.8972	9525324	0.8803	7585620	0.701	961007	0.0888	149	377.9	0.8928	34.6	0.8928	0.8857	0.8768
27	B31	12615602	11318263	0.8972	11091364	0.8792	8636680	0.6846	1216181	0.0964	149	378.9	0.8952	39.94	0.8952	0.8891	0.8827
28	C9	9936872	8914128	0.8971	8752238	0.8808	6925902	0.697	905444	0.0911	149	366.9	0.8925	31.71	0.8925	0.8854	0.8744
29	G37	8472222	7599823	0.897	7466350	0.8813	5832312	0.6884	810927	0.0957	149	378.1	0.8957	26.92	0.8957	0.8878	0.8709
30	C56	7323160	6567381	0.8968	6439486	0.8793	5072884	0.6927	677576	0.0925	149	366.1	0.8914	23.28	0.8914	0.8805	0.8521
31	G35	8351562	7484445	0.8962	7354886	0.8807	5832942	0.6984	754722	0.0904	149	377.1	0.8936	26.68	0.8936	0.8859	0.8717
32	Z2	10907968	9768645	0.8956	9632672	0.8831	7875056	0.722	873962	0.0801	149	281.3	0.9261	34.66	0.9261	0.9221	0.9146
33	G7	6918774	6195301	0.8954	6087732	0.8799	4822584	0.697	627887	0.0908	149	366.6	0.8959	22.05	0.8959	0.8861	0.8565
34	D3	8824696	7894631	0.8946	7755826	0.8789	6190972	0.7016	777422	0.0881	149	363.7	0.8992	28.18	0.8992	0.8916	0.8771
35	F9	6803622	6085958	0.8945	5981998	0.8792	4707350	0.6919	632716	0.093	149	367.4	0.8994	21.63	0.8994	0.8892	0.8561
36	Z11	13412554	11993709	0.8942	11826548	0.8818	9795126	0.7303	1001654	0.0747	149	277.5	0.9074	42.71	0.9074	0.9008	0.896
37	C62	9989530	8930906	0.894	8758306	0.8767	6918796	0.6926	908697	0.091	149	369.5	0.8952	31.77	0.8952	0.8884	0.8769
38	E15	7018026	6273042	0.8938	6154362	0.8769	4801046	0.6841	671612	0.0957	149	377.7	0.8923	22.18	0.8923	0.8826	0.8539
39	E14	9966898	8905383	0.8935	8743544	0.8773	6818788	0.6841	955006	0.0958	149	363	0.9005	31.45	0.9005	0.894	0.8838
40	G43	8800762	7863794	0.8935	7720162	0.8772	6098152	0.6929	804880	0.0915	149	375	0.8916	27.95	0.8916	0.8838	0.8694
41	C51	10386016	9272772	0.8928	9077970	0.8741	7118016	0.6853	972109	0.0936	149	380.6	0.8939	32.79	0.8939	0.8863	0.8752
42	C10	9721428	8678724	0.8927	8504100	0.8748	6595124	0.6784	945760	0.0973	149	369.9	0.8946	30.56	0.8946	0.8872	0.8748
43	G39	8410612	7500668	0.8918	7362758	0.8754	5693588	0.677	828553	0.0985	149	376.6	0.9001	26.48	0.9001	0.8924	0.8743
44	E8	11266160	10046796	0.8918	9861504	0.8753	7706812	0.6841	1070335	0.095	149	372.3	0.9054	35.5	0.9054	0.8993	0.8911
45	F3	13404896	11952285	0.8916	11778692	0.8787	9533198	0.7112	1113200	0.083	149	287.6	0.9011	42.17	0.9011	0.8945	0.8887
46	E31	6665006	5940631	0.8913	5837274	0.8758	4623922	0.6938	601895	0.0903	149	365.8	0.9005	21.16	0.9005	0.8897	0.8536
47	G33	9058902	8074648	0.8913	7923222	0.8746	6229064	0.6876	839734	0.0927	149	381.9	0.9019	28.68	0.9019	0.8947	0.8812
48	E20	9863750	8790160	0.8912	8637976	0.8757	6783736	0.6877	914488	0.0927	149	362.1	0.8992	31.25	0.8992	0.8925	0.8809
49	Z3	9986604	8893512	0.8905	8767412	0.8779	7157814	0.7167	800606	0.0802	149	285.6	0.9254	31.59	0.9254	0.9209	0.9111
50	B7	12944300	11525197	0.8904	11338076	0.8759	9268648	0.716	1019413	0.0788	149	276	0.8992	40.61	0.8992	0.891	0.885
51	A8	12222698	10878060	0.89	10713740	0.8765	8781984	0.7185	956765	0.0783	149	283.5	0.8933	38.54	0.8933	0.8856	0.8788
52	G29	6971724	6202270	0.8896	6089910	0.8735	4782480	0.686	648767	0.0931	149	363.5	0.8925	21.93	0.8925	0.8816	0.8451
53	E19	7719522	6863051	0.8891	6735382	0.8725	5242998	0.6792	740640	0.0959	149	363.9	0.9004	24.2	0.9004	0.8918	0.8679
54	Z10	11345430	10077618	0.8883	9924704	0.8748	8183650	0.7213	862327	0.076	149	282.1	0.8951	35.72	0.8951	0.8875	0.8796
55	G26	6810350	6046659	0.8879	5939042	0.8721	4641740	0.6816	643369	0.0945	149	366.5	0.8937	21.37	0.8937	0.8827	0.8443
56	E12	7942664	7049201	0.8875	6911416	0.8702	5404446	0.6804	747799	0.0941	149	382.8	0.8966	24.96	0.8966	0.8882	0.8684
57	C12	8966954	7948158	0.8864	7790464	0.8688	6112356	0.6817	831974	0.0928	149	367.9	0.8942	28.11	0.8942	0.8861	0.8706
58	C20	11991902	10626771	0.8862	10414162	0.8684	8112786	0.6765	1140090	0.0951	149	390.4	0.8931	37.65	0.8931	0.8866	0.8793
59	G23	9023764	7995151	0.886	7858722	0.8709	6259916	0.6937	788769	0.0874	149	359.6	0.899	28.57	0.899	0.8918	0.878
60	G13	7950900	7038886	0.8853	6908942	0.869	5437302	0.6839	730312	0.0919	149	374.6	0.8994	24.98	0.8994	0.8912	0.8714
61	G25	7017570	6212444	0.8853	6094000	0.8684	4761054	0.6784	662063	0.0943	149	366.9	0.8999	21.95	0.8999	0.8896	0.8536
62	G24	8277084	7327248	0.8852	7198400	0.8697	5645276	0.682	770752	0.0931	149	371.9	0.9	25.99	0.9	0.8917	0.8718
63	C15	9344790	8263264	0.8843	8101980	0.867	6358882	0.6805	863903	0.0924	149	383.8	0.893	29.33	0.893	0.885	0.8719
64	E2	8866048	7839941	0.8843	7684856	0.8668	6018956	0.6789	827065	0.0933	149	371.7	0.893	27.71	0.893	0.8848	0.8699
65	G34	8906062	7874846	0.8842	7727760	0.8677	6104398	0.6854	805421	0.0904	149	369.9	0.891	27.99	0.891	0.8831	0.8684
66	E6	7058766	6238569	0.8838	6122938	0.8674	4796400	0.6795	658697	0.0933	149	375.6	0.8968	22.12	0.8968	0.8866	0.8561
67	E5	7507816	6629231	0.883	6513810	0.8676	5177114	0.6896	663945	0.0884	149	369.6	0.8996	23.64	0.8996	0.8905	0.8672
68	C48	10589908	9347783	0.8827	9161116	0.8651	7171344	0.6772	985955	0.0931	149	363.4	0.8947	32.94	0.8947	0.8875	0.8771
69	C14	8483358	7487277	0.8826	7338822	0.8651	5747686	0.6775	788553	0.093	149	383.4	0.8954	26.54	0.8954	0.8867	0.8691
70	B25	8582012	7571694	0.8823	7433780	0.8662	5928202	0.6908	737006	0.0859	149	371.7	0.8918	27.08	0.8918	0.8833	0.8668
71	G12	6593996	5814824	0.8818	5710632	0.866	4542044	0.6888	579776	0.0879	149	357.5	0.8901	20.67	0.8901	0.8784	0.8405
72	E10	11333402	9992991	0.8817	9785336	0.8634	7688854	0.6784	1040232	0.0918	149	380.7	0.8927	35.32	0.8927	0.886	0.8782
73	C28	7882012	6948506	0.8816	6804210	0.8633	5196292	0.6593	797323	0.1012	149	381.7	0.8905	24.38	0.8905	0.8809	0.8561
74	E3	11677452	10292703	0.8814	10097286	0.8647	7961256	0.6818	1060462	0.0908	149	369.2	0.8939	36.5	0.8939	0.8871	0.8798
75	B4	9559424	8421482	0.881	8294112	0.8676	6791324	0.7104	745167	0.078	149	281.8	0.8983	29.83	0.8983	0.8901	0.879
76	G17	6522290	5746237	0.881	5639118	0.8646	4409122	0.676	610688	0.0936	149	369	0.8924	20.31	0.8924	0.8812	0.8399
77	C31	8022270	7066622	0.8809	6915800	0.8621	5373768	0.6699	764360	0.0953	149	378.4	0.8949	24.92	0.8949	0.8857	0.8631
78	F4	9499002	8365243	0.8806	8248516	0.8684	6699514	0.7053	769484	0.081	149	279.5	0.894	29.52	0.894	0.8866	0.8758
79	E1	9511260	8375300	0.8806	8216840	0.8639	6471856	0.6804	864968	0.0909	149	386.3	0.8943	29.78	0.8943	0.8868	0.8753
80	F6	8621466	7590953	0.8805	7452950	0.8645	5809878	0.6739	815420	0.0946	149	369.8	0.8975	26.86	0.8975	0.8896	0.8725
81	C17	10750960	9462221	0.8801	9262144	0.8615	7318976	0.6808	961994	0.0895	149	379.5	0.8926	33.5	0.8926	0.8852	0.8757
82	C49	8008006	7046654	0.88	6895962	0.8611	5307646	0.6628	787610	0.0984	149	386.8	0.896	24.72	0.896	0.8865	0.8611
83	B19	11320888	9960675	0.8798	9763382	0.8624	7690378	0.6793	1027395	0.0908	149	368.2	0.8949	35.27	0.8949	0.8879	0.879
84	E9	11989852	10543702	0.8794	10344378	0.8628	8081236	0.674	1123374	0.0937	149	385.5	0.8931	37.35	0.8931	0.8867	0.8794
85	C30	7858058	6910382	0.8794	6770382	0.8616	5288032	0.6729	735164	0.0936	149	377.3	0.8895	24.45	0.8895	0.8798	0.8569
86	E18	8426136	7406655	0.879	7273260	0.8632	5843298	0.6935	710229	0.0843	149	347	0.8929	26.36	0.8929	0.8844	0.8668
87	E16	8453110	7429447	0.8789	7285648	0.8619	5704398	0.6748	784939	0.0929	149	361.4	0.8967	26.23	0.8967	0.8887	0.8711
88	G15	6713762	5898711	0.8786	5777698	0.8606	4528946	0.6746	619271	0.0922	149	372.5	0.892	20.86	0.892	0.8799	0.8405
89	C52	6953466	6102330	0.8776	5982210	0.8603	4762570	0.6849	604664	0.087	149	367.7	0.8933	21.69	0.8933	0.8818	0.8478
90	E25	7657678	6718427	0.8773	6597026	0.8615	5085398	0.6641	750323	0.098	149	357.9	0.8943	23.59	0.8943	0.8839	0.8496
91	F1	10509674	9213413	0.8767	9074918	0.8635	7433280	0.7073	813555	0.0774	149	286.2	0.8944	32.63	0.8944	0.8862	0.8779
92	C63	12580490	11029080	0.8767	10845320	0.8621	8889026	0.7066	968206	0.077	149	295.9	0.8986	39.18	0.8986	0.8919	0.8852
93	C58	7771026	6810264	0.8764	6658424	0.8568	5243318	0.6747	701806	0.0903	149	387.1	0.8915	24.11	0.8915	0.8813	0.8584
94	B14	9775598	8559475	0.8756	8369646	0.8562	6463018	0.6611	944633	0.0966	149	389.2	0.8991	30.16	0.8991	0.8917	0.8786
95	F8	9295818	8133040	0.8749	7994872	0.8601	6368618	0.6851	806290	0.0867	149	345	0.8898	28.89	0.8898	0.882	0.8683
96	B27	9599920	8399357	0.8749	8237474	0.8581	6452324	0.6721	885448	0.0922	149	370.1	0.895	29.72	0.895	0.8871	0.8733
97	B23	10348238	9050632	0.8746	8873948	0.8575	6930516	0.6697	963579	0.0931	149	371.5	0.8915	32.01	0.8915	0.8843	0.8738
98	G6	10080054	8810827	0.8741	8660626	0.8592	6865062	0.6811	888222	0.0881	149	347.6	0.897	31.32	0.897	0.8902	0.8783
99	A14	9012772	7878322	0.8741	7725704	0.8572	6075254	0.6741	815823	0.0905	149	376.3	0.8939	27.99	0.8939	0.8861	0.8702
100	G28	11897622	10398208	0.874	10210524	0.8582	7947434	0.668	1123473	0.0944	149	347.8	0.8926	36.52	0.8926	0.8864	0.8793
101	E21	7400200	6464667	0.8736	6340620	0.8568	4924312	0.6654	702907	0.095	149	376.8	0.8977	22.84	0.8977	0.888	0.857
102	G3	12756574	11138101	0.8731	10981830	0.8609	9163358	0.7183	900876	0.0706	149	303	0.8933	40.04	0.8933	0.886	0.8796
103	B5	11354542	9911260	0.8729	9762804	0.8598	8118366	0.715	813463	0.0716	149	271.4	0.8942	35.18	0.8942	0.8865	0.8779
104	E27	7315300	6382120	0.8724	6262302	0.8561	4842584	0.662	704074	0.0962	149	352.4	0.8937	22.4	0.8937	0.883	0.846
105	C44	7345512	6408228	0.8724	6286070	0.8558	5005834	0.6815	634968	0.0864	149	352.4	0.8922	22.76	0.8922	0.8811	0.8489
106	G10	9033432	7879425	0.8723	7729464	0.8557	6050960	0.6698	833361	0.0923	149	354.9	0.8989	27.78	0.8989	0.891	0.8753
107	A9	12491522	10892506	0.872	10727520	0.8588	8892106	0.7119	907018	0.0726	149	276.8	0.899	38.59	0.899	0.8908	0.8841
108	C35	7996534	6972242	0.8719	6829762	0.8541	5346594	0.6686	735386	0.092	149	373.6	0.8926	24.61	0.8926	0.8831	0.8602
109	C25	10602004	9242123	0.8717	9050958	0.8537	7026782	0.6628	1003047	0.0946	149	374.3	0.8981	32.6	0.8981	0.891	0.8802
110	B22	9017074	7858382	0.8715	7702132	0.8542	6085208	0.6749	800296	0.0888	149	367	0.8923	27.87	0.8923	0.8839	0.8675
111	C18	11160344	9713005	0.8703	9504754	0.8517	7293018	0.6535	1097348	0.0983	149	370	0.8953	34.03	0.8953	0.8887	0.8794
112	G18	9477516	8244536	0.8699	8086408	0.8532	6335340	0.6685	868107	0.0916	149	373.7	0.8954	29.18	0.8954	0.888	0.8752
113	G27	12585698	10940157	0.8693	10739772	0.8533	8493164	0.6748	1115433	0.0886	149	358.8	0.8993	38.79	0.8993	0.8934	0.8868
114	G40	7277822	6326654	0.8693	6206112	0.8527	4891148	0.6721	652422	0.0896	149	377.7	0.8948	22.44	0.8948	0.8849	0.8565
115	F19	7838964	6810963	0.8689	6689970	0.8534	5313998	0.6779	682707	0.0871	149	365.1	0.8958	24.25	0.8958	0.8868	0.8635
116	E11	7525210	6538962	0.8689	6413648	0.8523	5045280	0.6705	679172	0.0903	149	388.1	0.8994	23.22	0.8994	0.89	0.8636
117	G41	8057226	7000490	0.8688	6869056	0.8525	5418034	0.6724	719962	0.0894	149	369.6	0.8892	24.82	0.8892	0.8801	0.8593
118	F11	8132948	7058136	0.8678	6941628	0.8535	5503226	0.6767	703849	0.0865	149	328.5	0.9004	25.07	0.9004	0.8919	0.8694
119	C65	10060304	8726824	0.8675	8581212	0.853	6976756	0.6935	795153	0.079	149	288.2	0.8986	30.86	0.8986	0.8904	0.8792
120	C60	7636670	6623840	0.8674	6496352	0.8507	5136290	0.6726	674862	0.0884	149	360.7	0.8908	23.46	0.8908	0.8803	0.8537
121	C53	7034862	6100996	0.8673	5975854	0.8495	4670914	0.664	647114	0.092	149	370	0.8936	21.56	0.8936	0.882	0.8448
122	B3	11939270	10334042	0.8656	10173436	0.8521	8324764	0.6973	915822	0.0767	149	281.1	0.893	36.54	0.893	0.8861	0.8785
123	C27	11825090	10235119	0.8655	10019114	0.8473	7837148	0.6628	1081378	0.0914	149	379.9	0.8912	36.14	0.8912	0.8845	0.8763
124	C54	6525814	5648352	0.8655	5525152	0.8467	4270632	0.6544	622252	0.0954	149	383.1	0.8961	19.88	0.8961	0.882	0.8312
125	C57	7832894	6778223	0.8654	6639364	0.8476	5250664	0.6703	688268	0.0879	149	367.7	0.8949	23.99	0.8949	0.8844	0.8569
126	B8	12509784	10815558	0.8646	10640492	0.8506	8670802	0.6931	968313	0.0774	149	296.7	0.9127	38.34	0.9127	0.8969	0.8864
127	E24	12612264	10903054	0.8645	10694696	0.848	8357090	0.6626	1159612	0.0919	149	370.8	0.8932	38.57	0.8932	0.8868	0.8804
128	B21	9324314	8059771	0.8644	7888748	0.846	6082802	0.6524	895165	0.096	149	382.4	0.9008	28.35	0.9008	0.8933	0.8776
129	C16	12458498	10760652	0.8637	10536934	0.8458	8167378	0.6556	1173289	0.0942	149	381.3	0.9012	37.91	0.9012	0.895	0.8873
130	C29	9038160	7805008	0.8636	7654858	0.8469	6067510	0.6713	786725	0.087	149	357.3	0.8899	27.7	0.8899	0.881	0.8646
131	Z1	10258782	8859596	0.8636	8682664	0.8464	6775900	0.6605	946209	0.0922	149	364.8	0.8939	31.17	0.8939	0.887	0.8757
132	C55	7290806	6295427	0.8635	6173762	0.8468	4883368	0.6698	640583	0.0879	149	363.2	0.8975	22.3	0.8975	0.8869	0.8542
133	G19	9966252	8604604	0.8634	8434762	0.8463	6621822	0.6644	899632	0.0903	149	368.5	0.8914	30.41	0.8914	0.8843	0.8729
134	G36	7681346	6628842	0.863	6508206	0.8473	5134712	0.6685	682001	0.0888	149	367.2	0.9001	23.54	0.9001	0.8911	0.8663
135	B17	12092454	10434266	0.8629	10217626	0.845	8002936	0.6618	1097595	0.0908	149	369.6	0.8942	36.84	0.8942	0.8873	0.8787
136	G4	12626676	10891432	0.8626	10685686	0.8463	8470198	0.6708	1099473	0.0871	149	377.1	0.8984	38.73	0.8984	0.8917	0.8853
137	E13	7637520	6586605	0.8624	6457548	0.8455	4999244	0.6546	724008	0.0948	149	361.7	0.8948	23.13	0.8948	0.885	0.8558
138	C1	11768822	10138766	0.8615	9972836	0.8474	8191068	0.696	880799	0.0748	149	293.1	0.8968	36.03	0.8968	0.8881	0.8802
139	G38	7466834	6429860	0.8611	6316178	0.8459	5047910	0.676	629152	0.0843	149	359.3	0.8974	22.89	0.8974	0.888	0.8614
140	G8	8265408	7107424	0.8599	6974708	0.8438	5565078	0.6733	698793	0.0845	149	377.3	0.8991	25.38	0.8991	0.8904	0.8714
141	E30	7370760	6336906	0.8597	6213828	0.843	4923222	0.6679	639957	0.0868	149	372	0.8884	22.49	0.8884	0.8789	0.8526
142	F21	7484422	6431586	0.8593	6315720	0.8438	5030784	0.6722	637312	0.0852	149	372.5	0.8965	22.93	0.8965	0.8864	0.8588
143	G30	7006016	6017457	0.8589	5912560	0.8439	4723634	0.6742	590302	0.0843	149	359.8	0.8973	21.45	0.8973	0.8862	0.8499
144	G42	8791302	7549808	0.8588	7414442	0.8434	5854372	0.6659	773831	0.088	149	370.8	0.892	26.84	0.892	0.8839	0.867
145	B20	10236232	8791083	0.8588	8605642	0.8407	6787978	0.6631	900282	0.088	149	378.3	0.8955	31.16	0.8955	0.8881	0.8761
146	F22	6738426	5783173	0.8582	5682644	0.8433	4551184	0.6754	561552	0.0833	149	352.2	0.8949	20.62	0.8949	0.8829	0.843
147	B24	10036202	8612441	0.8581	8437756	0.8407	6579098	0.6555	921988	0.0919	149	359.4	0.8939	30.32	0.8939	0.8864	0.8734
148	F23	12354108	10599074	0.8579	10413180	0.8429	8337886	0.6749	1030218	0.0834	149	359.7	0.8923	37.82	0.8923	0.8861	0.8798
149	G21	8755284	7507707	0.8575	7371356	0.8419	5817810	0.6645	771079	0.0881	149	370.5	0.8941	26.67	0.8941	0.886	0.8705
150	F12	7183870	6158546	0.8573	6043152	0.8412	4767002	0.6636	632882	0.0881	149	371	0.8952	21.88	0.8952	0.8847	0.8514
151	C39	8185896	7013109	0.8567	6871216	0.8394	5354432	0.6541	750968	0.0917	149	371.7	0.8938	24.78	0.8938	0.8843	0.8607
152	Z12	9232482	7905419	0.8563	7785006	0.8432	6401924	0.6934	685177	0.0742	149	280.1	0.8916	28.03	0.8916	0.8823	0.8682
153	C50	11480998	9817227	0.8551	9610854	0.8371	7627034	0.6643	983652	0.0857	149	379.2	0.8925	34.88	0.8925	0.8853	0.8765
154	G9	9163652	7834441	0.8549	7683270	0.8385	6078734	0.6634	796022	0.0869	149	367	0.8943	27.77	0.8943	0.886	0.8705
155	C61	9954690	8507708	0.8546	8337072	0.8375	6656636	0.6687	830445	0.0834	149	375.2	0.8866	30.39	0.8866	0.879	0.8666
156	C22	11408158	9748022	0.8545	9545962	0.8368	7506280	0.658	1010867	0.0886	149	368.9	0.8916	34.47	0.8916	0.8842	0.8746
157	E26	10554012	9016502	0.8543	8842114	0.8378	6815776	0.6458	1006231	0.0953	149	360	0.9014	31.61	0.9014	0.8934	0.8816
158	A4	10663042	9106903	0.8541	8951958	0.8395	7280450	0.6828	828188	0.0777	149	289.9	0.8923	32.14	0.8923	0.8834	0.8737
159	G31	6522746	5571201	0.8541	5465348	0.8379	4304668	0.6599	575827	0.0883	149	372.1	0.896	19.76	0.896	0.8835	0.8336
160	B16	11024844	9416341	0.8541	9232178	0.8374	7315630	0.6636	950398	0.0862	149	355.7	0.8997	33.33	0.8997	0.893	0.8829
161	Z15	8394036	7165392	0.8536	7053164	0.8403	5747262	0.6847	646920	0.0771	149	283.9	0.8863	25.34	0.8863	0.8763	0.8568
162	C46	6824222	5824812	0.8535	5699474	0.8352	4381262	0.642	652515	0.0956	149	391.1	0.8912	20.51	0.8912	0.8783	0.8287
163	C26	10079046	8601718	0.8534	8430692	0.8365	6637932	0.6586	888830	0.0882	149	361.5	0.8914	30.41	0.8914	0.8839	0.8723
164	G11	8122086	6930946	0.8533	6799240	0.8371	5304858	0.6531	741682	0.0913	149	371.5	0.8904	24.51	0.8904	0.8812	0.8598
165	B29	10963922	9347248	0.8525	9160856	0.8355	7184684	0.6553	978948	0.0893	149	364.5	0.8969	33.04	0.8969	0.8897	0.8787
166	C23	9682864	8253742	0.8524	8080364	0.8345	6482694	0.6695	791421	0.0817	149	377.5	0.8867	29.46	0.8867	0.8785	0.8657
167	G22	8447484	7199480	0.8523	7073362	0.8373	5642286	0.6679	710301	0.0841	149	349.4	0.8988	25.62	0.8988	0.8904	0.8711
168	C33	8129500	6923875	0.8517	6784178	0.8345	5340924	0.657	715457	0.088	149	367.5	0.898	24.54	0.898	0.8883	0.8632
169	A5	9261150	7883367	0.8512	7761840	0.8381	6419590	0.6932	663542	0.0716	149	288.4	0.8959	28.02	0.8959	0.8876	0.8732
170	C47	8097204	6883049	0.8501	6731904	0.8314	5171492	0.6387	773853	0.0956	149	375	0.889	24.13	0.889	0.8782	0.8481
171	B18	12370510	10509961	0.8496	10295540	0.8323	8044832	0.6503	1116413	0.0902	149	364.7	0.892	37.05	0.892	0.8853	0.8775
172	A6	9850740	8336481	0.8463	8192542	0.8317	6605064	0.6705	786716	0.0799	149	291.2	0.8919	29.37	0.8919	0.883	0.87
173	C59	8513834	7204178	0.8462	7043714	0.8273	5581530	0.6556	725678	0.0852	149	353.3	0.8944	25.41	0.8944	0.8847	0.8633
174	G5	7668680	6488037	0.846	6366936	0.8303	5020016	0.6546	668245	0.0871	149	370.5	0.9008	23.04	0.9008	0.8911	0.8612
175	C45	12124874	10248065	0.8452	10032684	0.8274	7765822	0.6405	1123685	0.0927	149	361.1	0.897	35.88	0.897	0.8904	0.8814
176	A2	11035772	9322015	0.8447	9204374	0.834	7795170	0.7064	690463	0.0626	149	244	0.8973	32.94	0.8973	0.8887	0.8789
177	F7	7902650	6661020	0.8429	6539688	0.8275	5193186	0.6571	668295	0.0846	149	358.3	0.8952	23.65	0.8952	0.8856	0.8599
178	E17	7279758	6136053	0.8429	6008704	0.8254	4716710	0.6479	640805	0.088	149	363	0.8905	21.65	0.8905	0.8783	0.8406
179	C42	7744374	6525979	0.8427	6392172	0.8254	5033504	0.65	673052	0.0869	149	361.8	0.8873	23.07	0.8873	0.8766	0.8463
180	F10	13190970	11113239	0.8425	10896364	0.826	8603094	0.6522	1137919	0.0863	149	365.8	0.895	39.36	0.895	0.889	0.883
181	E28	9143782	7701323	0.8422	7552822	0.826	5898698	0.6451	820390	0.0897	149	377.3	0.8938	27.25	0.8938	0.8861	0.8697
182	E23	11195114	9412134	0.8407	9228710	0.8244	7217598	0.6447	998148	0.0892	149	365.9	0.8948	33.23	0.8948	0.888	0.8787
183	G20	7297534	6112988	0.8377	5994730	0.8215	4754648	0.6515	614648	0.0842	149	373	0.8938	21.74	0.8938	0.8832	0.8521
184	G14	6624502	5538134	0.836	5430132	0.8197	4291058	0.6478	565013	0.0853	149	363.8	0.8938	19.63	0.8938	0.8805	0.8273
185	F18	8221656	6872531	0.8359	6741228	0.8199	5277926	0.642	726475	0.0884	149	376.1	0.8958	24.32	0.8958	0.8875	0.8658
186	B10	8529970	7119316	0.8346	6976506	0.8179	5517472	0.6468	723254	0.0848	149	353.4	0.8908	25.14	0.8908	0.8808	0.8568
187	F20	7118532	5938621	0.8342	5824724	0.8182	4535466	0.6371	640332	0.09	149	376.3	0.895	20.98	0.895	0.8839	0.8434
188	B15	10306066	8587803	0.8333	8411692	0.8162	6609262	0.6413	892673	0.0866	149	359.4	0.8945	30.27	0.8945	0.8868	0.8739
189	D11	8919048	7414850	0.8313	7172794	0.8042	5591536	0.6269	776846	0.0871	149	381.7	0.8471	25.83	0.8471	0.8336	0.8151
190	C43	7169936	5928356	0.8268	5805800	0.8097	4550388	0.6346	621766	0.0867	149	386.5	0.8913	21.03	0.8913	0.8795	0.8393
191	C21	10055650	8312206	0.8266	8130368	0.8085	6422140	0.6387	845565	0.0841	149	364.4	0.8912	29.39	0.8912	0.8777	0.8642
192	C32	8293192	6836589	0.8244	6694878	0.8073	5268396	0.6353	706766	0.0852	149	363.4	0.8874	24.17	0.8874	0.8777	0.8524
193	B13	9221478	7600177	0.8242	7464462	0.8095	5957530	0.646	747399	0.081	149	343.3	0.8926	26.99	0.8926	0.8836	0.8658
194	D6	11868290	9778597	0.8239	9451898	0.7964	7239478	0.61	1088339	0.0917	149	381.2	0.8485	33.86	0.8485	0.836	0.8248
195	F16	8563786	7033957	0.8214	6897048	0.8054	5430508	0.6341	726965	0.0849	149	370	0.8958	24.96	0.8958	0.8865	0.8627
196	B9	8917412	7323679	0.8213	7168310	0.8039	5682124	0.6372	736711	0.0826	149	360.2	0.8959	25.91	0.8959	0.8865	0.8647
197	C11	10225374	8393773	0.8209	8211502	0.8031	6351870	0.6212	922383	0.0902	149	374.2	0.8944	29.52	0.8944	0.8867	0.8724
198	C19	11660916	9571982	0.8209	9365462	0.8031	7418002	0.6361	962935	0.0826	149	357.8	0.8916	33.76	0.8916	0.8843	0.8739
199	A13	9159372	7515799	0.8206	7357054	0.8032	5764068	0.6293	790340	0.0863	149	360.1	0.8955	26.48	0.8955	0.8866	0.865
200	B12	8979674	7358142	0.8194	7217158	0.8037	5731942	0.6383	736617	0.082	149	352.5	0.8904	26.09	0.8904	0.8817	0.8625
201	F13	6936496	5671889	0.8177	5562658	0.8019	4368518	0.6298	592158	0.0854	149	353.3	0.8924	20.03	0.8924	0.88	0.8307
202	F15	8096358	6597022	0.8148	6473156	0.7995	5124944	0.633	668434	0.0826	149	360.4	0.8962	23.4	0.8962	0.8863	0.8576
203	F14	8943908	7263822	0.8122	7115712	0.7956	5630634	0.6295	736407	0.0823	149	355.6	0.8911	25.69	0.8911	0.8814	0.8594
204	E22	7119026	5779740	0.8119	5659612	0.795	4540656	0.6378	553246	0.0777	149	353.6	0.8886	20.54	0.8886	0.8779	0.8441
205	B28	10595590	8594728	0.8112	8413218	0.794	6554134	0.6186	921740	0.087	149	365.1	0.8939	30.28	0.8939	0.8862	0.8733
206	D2	12973778	10515737	0.8105	10179850	0.7846	7986670	0.6156	1078675	0.0831	149	364.7	0.8548	36.63	0.8548	0.8423	0.8313
207	G32	8759660	7055256	0.8054	6911218	0.789	5417214	0.6184	741540	0.0847	149	369.7	0.8928	24.95	0.8928	0.8838	0.8627
208	D8	6513520	5236430	0.8039	5070002	0.7784	3976382	0.6105	537650	0.0825	149	360.2	0.8519	18.24	0.8519	0.8279	0.7678
209	B11	10205670	8202911	0.8038	8033732	0.7872	6284452	0.6158	862467	0.0845	149	377.4	0.8942	29.03	0.8942	0.8866	0.8725
210	C38	12464018	9999143	0.8022	9791766	0.7856	7631150	0.6123	1070302	0.0859	149	351.9	0.8952	35.01	0.8952	0.8883	0.8785
211	C34	7461316	5980938	0.8016	5789934	0.776	4377696	0.5867	695244	0.0932	149	363.4	0.8483	20.59	0.8483	0.83	0.7849
212	C13	9952282	7883986	0.7922	7589404	0.7626	5615216	0.5642	972828	0.0977	149	377.4	0.8561	26.88	0.8561	0.842	0.8198
213	C40	8883140	7026017	0.7909	6798858	0.7654	5306974	0.5974	733069	0.0825	149	360	0.8484	24.43	0.8484	0.8333	0.8103
214	D5	8325572	6562179	0.7882	6318122	0.7589	4710672	0.5658	792147	0.0951	149	367.2	0.8552	22.37	0.8552	0.8379	0.7978
215	D4	7846086	6039334	0.7697	5827268	0.7427	4471948	0.57	666685	0.085	149	368.5	0.8552	20.84	0.8552	0.8376	0.7953
216	C2	10866188	8303088	0.7641	8089136	0.7444	6569510	0.6046	745846	0.0686	149	290.3	0.8533	28.83	0.8533	0.8368	0.8221
217	C3	12980612	9903321	0.7629	9585874	0.7385	7555328	0.582	998019	0.0769	149	362.8	0.8486	34.54	0.8486	0.837	0.8258
218	D10	6923614	5265887	0.7606	5081810	0.734	3928964	0.5675	566620	0.0818	149	374.3	0.8484	18.26	0.8484	0.8276	0.7675
219	D7	10995218	8309458	0.7557	8024766	0.7298	6303480	0.5733	845432	0.0769	149	372.3	0.8479	28.93	0.8479	0.8336	0.8184
220	D9	7518628	5653234	0.7519	5459348	0.7261	4148286	0.5517	645653	0.0859	149	371.4	0.848	19.48	0.848	0.8283	0.7744
221	D1	9052508	6749708	0.7456	6503806	0.7185	5071160	0.5602	703513	0.0777	149	380.8	0.8479	23.4	0.8479	0.832	0.8065
222	D12	9691968	7224238	0.7454	6965552	0.7187	5194146	0.5359	872862	0.0901	149	368.3	0.8495	24.66	0.8495	0.8342	0.8061
223	C41	8316290	6133212	0.7375	5931110	0.7132	4520880	0.5436	694281	0.0835	149	349.5	0.8484	21.07	0.8484	0.8301	0.7851
224	C37	9350298	6825402	0.73	6692658	0.7158	5291872	0.566	694632	0.0743	149	347.3	0.8936	24.09	0.8936	0.8832	0.8537
225	C24	10843000	7835381	0.7226	7648034	0.7053	5973420	0.5509	829928	0.0765	149	373.9	0.861	27.55	0.861	0.8536	0.8448
	SRR17237822	10524594	5983400	0.5685	5785204	0.5497	5572170	0.5294	94807	0.009	149	182.6	0.5729	17.33	0.5729	0.5395	0.5094
