# Supplementary material for: Evolution and Genetic Differentiation of Pleurotus tuoliensis in Xinjiang, China, Based on Population Genomics
Source: J Fungi (Basel). 2024 Jul 10;10(7):472. doi: 10.3390/jof10070472 (PMC11278092; doi:10.3390/jof10070472)
Supplement: Supplementary file 1 [file jof-10-00472-s001.zip › Supplementary Table S2.xlsx]

## Sheet: Sheet1
Supplementary Table S2 Statistical distribution of SNP and INDEL functions in the coding area
	Type (SNP)	Number	Percent (%)			Type (InDel)	Number	Percent (%)
	total	2147423	100			total	160996	100
	unknown	1595538	74.3			unknown	125854	78.17
	synonymous SNV	299626	13.95			frameshift deletion	14849	9.22
	nonsynonymous SNV	246312	11.47			frameshift insertion	10080	6.26
	stopgain	5945	0.28			nonframeshift deletion	5604	3.48
	stoploss	2	0			nonframeshift insertion	3541	2.2
						stopgain	1068	0.66
